# Supplementary material for: Multi-Task Deep Learning Model for Classification of Dental Implant Brand and Treatment Stage Using Dental Panoramic Radiograph Images
Source: Biomolecules. 2021 May 30;11(6):815. doi: 10.3390/biom11060815 (PMC8226505; doi:10.3390/biom11060815)
Supplement: Supplementary file 1 [file biomolecules-11-00815-s001.zip]

Archive with 1 entries (1 files):
- biomolecules-1211797-supplementary.pdf
